# Supplementary material for: Memory Recovery Effect of a New Bioactive Innovative Combination in Rats with Experimental Dementia
Source: Antioxidants (Basel). 2023 Nov 28;12(12):2050. doi: 10.3390/antiox12122050 (PMC10740861; doi:10.3390/antiox12122050)
Supplement: Supplementary file 1 [file antioxidants-12-02050-s001.zip]

Archive with 1 entries (1 files):
- antioxidants-2724041-supplementary.pdf
